# Supplementary material for: Automated cementing quality detection using a domain-specific, multi-scale convolutional neural network
Source: PLoS One. 2025 Dec 9;20(12):e0337924. doi: 10.1371/journal.pone.0337924 (PMC12688122; doi:10.1371/journal.pone.0337924)
Supplement: S1 File — (TXT) [file pone.0337924.s001.txt]

https://figshare.com/articles/dataset/Original_Variable_Density_Logging/30239668?file=58374667
